# Supplementary material for: Age and Sex Determine Electrocardiogram Parameters in the Octodon degus
Source: Biology (Basel). 2023 May 19;12(5):747. doi: 10.3390/biology12050747 (PMC10215068; doi:10.3390/biology12050747)
Supplement: Supplementary file 1 [file biology-12-00747-s001.zip]

Archive with 1 entries (1 files):
- biology-2319758-supplementary.pdf
